# Supplementary material for: Direct Delivery of a Cytotoxic Anticancer Agent into the Metastatic Lymph Node Using Nano/Microbubbles and Ultrasound
Source: PLoS One. 2015 Apr 21;10(4):e0123619. doi: 10.1371/journal.pone.0123619 (PMC4405545; doi:10.1371/journal.pone.0123619)
Supplement: S1 Dataset — (XLSX) [file pone.0123619.s001.xlsx]

## Sheet: Fig. 1
Normalized cell viability (FM3A cells)							Normalized cell viability (MH129F cells)
		0	0.1	0.5	1	（W/cm2）			0	0.1	0.5	1	（W/cm2）
US alone	Sample 1	0.84	1.1	0.94	0.97		US alone	Sample 1	0.847328	1.12214	1.16794	0.938931
	Sample 2	0.99	0.97	1.05	0.92			Sample 2	1.09924	0.961832	0.938931	0.847328
	Sample 3	0.99	1.2	0.97	0.89			Sample 3	0.916031	0.709924	1.14504	1.07634
	Sample 4	0.86	0.76	1.23	0.92			Sample 4	1.00763	0.984733	1.00763	1.05344
	Sample 5	1.1	1.07	0.89	0.81			Sample 5	1.05344	0.938931	1.14504	0.847328
	Sample 6	1.2	0.86	1.07	1.13			Sample 6	1.07634	0.847328	1.14504	0.916031
	Average	0.996667	0.993333	1.025	0.94			Average	1	0.927481	1.0916	0.946565
US + ALs	Sample 1	0.83	1.07	0.8	0.83		US + ALs	Sample 1	1.06	0.93	1.3	0.9
	Sample 2	0.77	0.88	0.99	0.66			Sample 2	1.01	1.09	1.13	0.9
	Sample 3	0.85	0.88	1.02	0.85			Sample 3	1.06	0.93	1.26	0.82
	Sample 4	1.05	1.13	0.96	1.13			Sample 4	0.76	0.9	0.92	0.93
	Sample 5	1.07	0.94	0.99	0.83			Sample 5	0.87	1.34	1.18	0.76
	Sample 6	0.88	0.98	0.94	0.99			Sample 6	1.23	1.39	1.18	1.06
	Average	0.908333	0.98	0.95	0.881667			Average	0.998333	1.09667	1.16167	0.895
CDDP (0.1 μM) + ALs + US	Sample 1	0.731707	1.13	0.84	0.75		CDDP (0.01 μM) + ALs + US	Sample 1	0.96	1.02	0.71	0.54
	Sample 2	1.04878	0.78	0.75	0.82			Sample 2	1.13	1.13	0.65	0.74
	Sample 3	1.12195	0.84	1.09	0.8			Sample 3	0.85	0.85	0.76	0.68
	Sample 4	1	1	1.13	0.89			Sample 4	0.9	0.88	0.76	0.85
	Sample 5	0.780488	0.93	0.89	0.69			Sample 5	1.02	1.1	0.71	0.51
	Sample 6	1.02439	0.86	0.64	0.82			Sample 6	0.85	0.88	0.74	0.57
	Average	0.95122	0.923333	0.89	0.795			Average	0.951667	0.976667	0.721667	0.648333
CDDP (0.5 μM) + ALs + US	Sample 1	0.78	0.65	0.6	0.48		CDDP (0.1 μM) + ALs + US	Sample 1	0.73	0.6	0.45	0.5
	Sample 2	0.78	0.67	0.79	0.36			Sample 2	0.71	0.75	0.62	0.56
	Sample 3	0.72	0.72	0.77	0.42			Sample 3	0.65	0.64	0.43	0.52
	Sample 4	0.84	0.78	0.66	0.36			Sample 4	0.58	0.82	0.75	0.41
	Sample 5	0.72	0.73	0.86	0.6			Sample 5	0.65	0.48	0.52	0.56
	Sample 6	0.66	0.69	0.82	0.66			Sample 6	0.95	0.45	0.65	0.6
	Average	0.75	0.706667	0.75	0.48			Average	0.711667	0.623333	0.57	0.525
CDDP (5.0 μM) + ALs + US	Sample 1	0.43	0.54	0.32	0.35		CDDP (1.0 μM) + ALs + US	Sample 1	0.64	0.61	0.55	0.3
	Sample 2	0.59	0.3	0.3	0.51			Sample 2	0.57	0.64	0.64	0.66
	Sample 3	0.65	0.58	0.32	0.32			Sample 3	0.53	0.44	0.63	0.28
	Sample 4	0.59	0.74	0.64	0.7			Sample 4	0.51	0.49	0.47	0.59
	Sample 5	0.45	0.51	0.64	0.45			Sample 5	0.66	0.55	0.45	0.51
	Sample 6	0.69	0.54	0.42	0.58			Sample 6	0.58	0.54	0.64	0.51
	Average	0.566667	0.535	0.44	0.485			Average	0.581667	0.545	0.563333	0.475

## Sheet: Fig. 2
	Caspase-8 gene expression level (fold change)
	Average	Sample 1	Sample 2	Sample 3	Sample 4	Sample 5
Control	1	1	1	1	1	1
CDDP + ALs	1.69805	0.747425	0.817902	1.04972	5.01066	0.864537
US + ALs	2.32958	0.675955	1.05336	0.993092	7.51618	1.40932
CDDP + ALs + US	2.73989	1.14472	1.91189	1.18109	8.02777	1.43396
	Caspase-9 gene expression level (fold change)
	Average	Sample 1	Sample 2	Sample 3	Sample 4	Sample 5
Control	1	1	1	1	1	1
CDDP + ALs	1.90161	1.64148	2.25012	0.666649	0.632878	4.31691
US + ALs	2.04992	1.64148	1.84038	0.936272	0.662044	5.16941
CDDP + ALs + US	2.49456	1.06336	3.83706	1.03886	0.993092	5.54044
	Caspase-3 gene expression level (fold change)
	Average	Sample 1	Sample 2	Sample 3	Sample 4	Sample 5
Control	1	1	1	1	1	1
CDDP + ALs	0.751629	1.18509	0.739694	0.596668	0.560583	1.10957
US + ALs	2.32642	6.6807	1.23114	1.44393	1.19334	1.08298
CDDP + ALs + US	2.96018	6.84476	1.24833	1.70527	3.65533	1.34723
	p53 gene expression level (fold change)
	Average	Sample 1	Sample 2	Sample 3	Sample 4	Sample 5
Control	1	1	1	1	1	1
CDDP + ALs	0.924983	2.05377	0.668964	0.432878	0.359733	1.10957
US + ALs	1.26209	2.15099	2.08493	0.417544	0.752623	0.904379
CDDP + ALs + US	2.04336	2.96905	1.98189	1.6358	2.16595	1.46409

## Sheet: Fig. 3
	% FITC-annexin V-labeled cells
	Average	Sample 1	Sample 2	Sample 3	Sample 4	Sample 5	Sample 6
Control	2.18333	2.4	2.8	2	1.9	1.8	2.2
US + ALs	3.96667	6	8.8	1.6	1.8	2.2	3.4
CDDP + ALs	5.5	8.1	8.8	6	3.2	3.7	3.2
CDDP + ALs + US	14.7167	9.2	32.2	17.7	6.7	15	7.5

## Sheet: Fig. 4
		Normalized luciferase activity
		day 3	day 5	day 8	day 10
Control	Sample 1	1	3.69919	6.99187	17.7439
	Sample 2	1	8.33333	28.0952	84.2857
	Sample 3	1	3.40594	3.54455	27.5248
	Sample 4	1	4.6543	7.84148	37.9427
	Average	1	5.02319	11.6183	41.8743
US + ALs	Sample 1	1	1.81044	5.66731	9.18762
	Sample 2	1	4.15094	9.66038	23.0943
	Sample 3	1	1.7093	5.80233	6.68605
	Sample 4	1	3.63235	11.1275	34.7549
	Average	1	2.82576	8.06437	18.4307
CDDP + ALs	Sample 1	1	5.44776	6.52239	1.32836
	Sample 2	1	17.8641	13.8835	9.68447
	Sample 3	1	3.21346	2.29698	0.940835
	Sample 4	1	6.23501	3.33333	1.95923
	Average	1	8.19008	6.50905	3.47822
CDDP + ALs + US	Sample 1	1	2.20555	0.671418	1.15529
	Sample 2	1	1.01081	0.240305	0.0667514
	Sample 3	1	1.47561	0.454878	0.152439
	Sample 4	1	2.22747	0.545064	0.44206
	Average	1	1.72986	0.477916	0.454135

## Sheet: Fig. 5
		Normalized blood vessel densities
		day 0	day 6	day 9
Control	Sample 1	1	0.489466	0.682999
	Sample 2	1	0.718756	1.1952
	Sample 3	1	1.52333	1.14096
	Sample 4	1	0.468654	0.616972
	Average	1	0.800052	0.909032
US + ALs	Sample 1	1	1.45642	1.19046
	Sample 2	1	0.812978	0.810793
	Sample 3	1	0.492218	0.797422
	Sample 4	1	1.13222	1.45927
	Average	1	0.973458	1.06449
CDDP + ALs	Sample 1	1	0.608959	1.47009
	Sample 2	1	0.766715	0.661035
	Sample 3	1	1.16909	1.25145
	Sample 4	1	1.00749	0.72347
	Average	1	0.888063	1.02651
CDDP + ALs + US	Sample 1	1	0.460553	0.674693
	Sample 2	1	0.751637	0.454417
	Sample 3	1	1.11222	0.688898
	Sample 4	1	0.770965	0.797543
	Average	1	0.773844	0.653887

## Sheet: Fig. 6
		% Macrovessel density/area	% Microvessel density/area
Control	Sample 1	0.26	2.648
	Sample 2	0.4	1.188
	Sample 3	0.46	2.254
	Sample 4	0.73	3.578
	Average	0.4625	2.417
US + ALs	Sample 1	0.19	2.494
	Sample 2	0.96	2.9075
	Sample 3	0.55	3.48
	Sample 4	0.52	2.96
	Average	0.555	2.96037
CDDP + ALs	Sample 1	0.3	3.02
	Sample 2	0.14	4.06
	Sample 3	0.67	2.61
	Sample 4	0.43	2.01
	Average	0.385	2.925
CDDP + ALs + US	Sample 1	0.59	2.904
	Sample 2	0.18	1.64
	Sample 3	0.68	2.57
	Sample 4	0.86	2.13
	Average	0.5775	2.311
